# Supplementary material for: Annexin A6 mediates calcium-dependent exosome secretion during plasma membrane repair
Source: eLife. 2023 May 19;12:e86556. doi: 10.7554/eLife.86556 (PMC10241516; doi:10.7554/eLife.86556)
Supplement: Figure 2—source data 1. [file elife-86556-fig2-data1.zip]

Archive with 23 entries (22 files):
- Source Data - Figure 2/
- Source Data - Figure 2/Figure 2D_CD63-DMSO.tif
- __MACOSX/Source Data - Figure 2/._Figure 2D_CD63-DMSO.tif
- Source Data - Figure 2/Figure 2D_ANXA2-Ionomycin.tif
- __MACOSX/Source Data - Figure 2/._Figure 2D_ANXA2-Ionomycin.tif
- Source Data - Figure 2/Figure 2D_CD9-Ionomycin.tif
- __MACOSX/Source Data - Figure 2/._Figure 2D_CD9-Ionomycin.tif
- Source Data - Figure 2/Figure 2D_ANXA2-DMSO.tif
- __MACOSX/Source Data - Figure 2/._Figure 2D_ANXA2-DMSO.tif
- Source Data - Figure 2/Figure 2D_TSG101-Ionomycin.tif
- __MACOSX/Source Data - Figure 2/._Figure 2D_TSG101-Ionomycin.tif
- Source Data - Figure 2/Figure 2D_CD63-Ionomycin.tif
- __MACOSX/Source Data - Figure 2/._Figure 2D_CD63-Ionomycin.tif
- Source Data - Figure 2/Figure 2D_TSG101-DMSO.tif
- __MACOSX/Source Data - Figure 2/._Figure 2D_TSG101-DMSO.tif
- Source Data - Figure 2/Figure 2D_Flot2-DMSO.tif
- __MACOSX/Source Data - Figure 2/._Figure 2D_Flot2-DMSO.tif
- Source Data - Figure 2/Figure 2D_Flot2-Ionomycin.tif
- __MACOSX/Source Data - Figure 2/._Figure 2D_Flot2-Ionomycin.tif
- Source Data - Figure 2/Figure 2 - Source Data.pdf
- __MACOSX/Source Data - Figure 2/._Figure 2 - Source Data.pdf
- Source Data - Figure 2/Figure 2D_CD9-DMSO.tif
- __MACOSX/Source Data - Figure 2/._Figure 2D_CD9-DMSO.tif
