# Supplementary material for: Annexin A6 mediates calcium-dependent exosome secretion during plasma membrane repair
Source: eLife. 2023 May 19;12:e86556. doi: 10.7554/eLife.86556 (PMC10241516; doi:10.7554/eLife.86556)
Supplement: Figure 2—figure supplement 1—source data 1. [file elife-86556-fig2-figsupp1-data1.zip]

Archive with 7 entries (6 files):
- Source Data - Figure 2 - Figure supplement 1/
- Source Data - Figure 2 - Figure supplement 1/Figure 2 - Figure supplement 1 - Source Data.pdf
- __MACOSX/Source Data - Figure 2 - Figure supplement 1/._Figure 2 - Figure supplement 1 - Source Data.pdf
- Source Data - Figure 2 - Figure supplement 1/Figure 2 - Figure supplement 1B_GAPDH.tif
- __MACOSX/Source Data - Figure 2 - Figure supplement 1/._Figure 2 - Figure supplement 1B_GAPDH.tif
- Source Data - Figure 2 - Figure supplement 1/Figure 2 - Figure supplement 1B_PARP.tif
- __MACOSX/Source Data - Figure 2 - Figure supplement 1/._Figure 2 - Figure supplement 1B_PARP.tif
