# Supplementary material for: Annexin A6 mediates calcium-dependent exosome secretion during plasma membrane repair
Source: eLife. 2023 May 19;12:e86556. doi: 10.7554/eLife.86556 (PMC10241516; doi:10.7554/eLife.86556)
Supplement: Figure 3—source data 1. [file elife-86556-fig3-data1.zip]

Archive with 9 entries (8 files):
- Source Data - Figure 3/
- Source Data - Figure 3/Figure 3B_LAMP1(Top) and GAPDH(Bottom).tif
- __MACOSX/Source Data - Figure 3/._Figure 3B_LAMP1(Top) and GAPDH(Bottom).tif
- Source Data - Figure 3/Figure 3 - Source Data 2.xlsx
- __MACOSX/Source Data - Figure 3/._Figure 3 - Source Data 2.xlsx
- Source Data - Figure 3/Figure 3C_Sypro Ruby.tif
- __MACOSX/Source Data - Figure 3/._Figure 3C_Sypro Ruby.tif
- Source Data - Figure 3/Figure 3 - Source Data 1.pdf
- __MACOSX/Source Data - Figure 3/._Figure 3 - Source Data 1.pdf
