# Supplementary material for: Annexin A6 mediates calcium-dependent exosome secretion during plasma membrane repair
Source: eLife. 2023 May 19;12:e86556. doi: 10.7554/eLife.86556 (PMC10241516; doi:10.7554/eLife.86556)
Supplement: Figure 3—source data 1. [file elife-86556-fig3-data1.zip › Source Data - Figure 3/Figure 3 - Source Data 2.xlsx]

## Sheet: Upper Cut
	Upper Cut
	Locus	Sequence Count	Spectrum Count	Sequence Coverage	Length	MolWt	pI	NSAF	EMPAI	Descriptive Name
	gi|4557703|ref|NP_000414.1|	63	138	0.822	645	65865	8	0.0453516	5.63743	keratin 2a [Homo sapiens]
	sp|P35908|K22E_HUMAN	64	141	0.82	639	65433	8	0.0467726	5.60693	Keratin, type II cytoskeletal 2 epidermal OS=Homo sapiens GN=KRT2 PE=1 SV=2
	sp|P08133|ANXA6_HUMAN	73	168	0.773	673	75873	5.6	0.0529137	4.92925	Annexin A6 OS=Homo sapiens GN=ANXA6 PE=1 SV=3
	sp|P35527|K1C9_HUMAN	67	160	0.764	623	62064	5.2	0.0544384	4.80764	Keratin, type I cytoskeletal 9 OS=Homo sapiens GN=KRT9 PE=1 SV=3
	sp|P04264|K2C1_HUMAN	81	293	0.71	644	66039	8.1	0.0964396	4.12861	Keratin, type II cytoskeletal 1 OS=Homo sapiens GN=KRT1 PE=1 SV=6
	sp|Q04695|K1C17_HUMAN	36	66	0.623	432	48106	5	0.0323842	3.19759	Keratin, type I cytoskeletal 17 OS=Homo sapiens GN=KRT17 PE=1 SV=2
	sp|P02533|K1C14_HUMAN	34	65	0.597	472	51561	5.2	0.0291907	2.95367	Keratin, type I cytoskeletal 14 OS=Homo sapiens GN=KRT14 PE=1 SV=4
	sp|P06702|S10A9_HUMAN	8	17	0.579	114	13242	6.1	0.0316095	2.79315	Protein S100-A9 OS=Homo sapiens GN=S100A9 PE=1 SV=1
	sp|P48668|K2C6C_HUMAN	42	84	0.553	564	60025	8	0.0315699	2.57273	Keratin, type II cytoskeletal 6C OS=Homo sapiens GN=KRT6C PE=1 SV=3
	gi|5031841|ref|NP_005546.1|	42	88	0.553	564	59999	8	0.0330733	2.57273	keratin 6B; keratin, epidermal, type II, K6B; keratin, type II cytoskeletal 6B; cytokeratin 6B [Homo sapiens]
	sp|P13645|K1C10_HUMAN	62	190	0.548	584	58827	5.2	0.0689627	2.53183	Keratin, type I cytoskeletal 10 OS=Homo sapiens GN=KRT10 PE=1 SV=6
	gi|17505189|ref|NP_490596.1|	42	82	0.544	564	60200	8	0.0308183	2.49945	keratin 6C; keratin, epidermal type II, K6C; cytokeratin 6C; type II keratin isoform K6c [Homo sapiens]
	sp|P02538|K2C6A_HUMAN	43	83	0.544	564	60045	8	0.0311941	2.49945	Keratin, type II cytoskeletal 6A OS=Homo sapiens GN=KRT6A PE=1 SV=3
	sp|P04259|K2C6B_HUMAN	41	84	0.537	564	60067	8	0.0315699	2.4435	Keratin, type II cytoskeletal 6B OS=Homo sapiens GN=KRT6B PE=1 SV=5
	sp|O75131|CPNE3_HUMAN	27	56	0.536	537	60131	5.8	0.0221048	2.43558	Copine-3 OS=Homo sapiens GN=CPNE3 PE=1 SV=1
	sp|P08779|K1C16_HUMAN	32	59	0.535	473	51268	5	0.0264402	2.42768	Keratin, type I cytoskeletal 16 OS=Homo sapiens GN=KRT16 PE=1 SV=4
	sp|P05109|S10A8_HUMAN	11	15	0.516	93	10834	7	0.0341886	2.28095	Protein S100-A8 OS=Homo sapiens GN=S100A8 PE=1 SV=1
	sp|P10809|CH60_HUMAN	30	47	0.508	573	61055	5.9	0.0173867	2.22107	60 kDa heat shock protein, mitochondrial OS=Homo sapiens GN=HSPD1 PE=1 SV=2
	sp|P31151|S10A7_HUMAN	4	5	0.465	101	11471	6.8	0.0104935	1.91743	Protein S100-A7 OS=Homo sapiens GN=S100A7 PE=1 SV=4
	sp|P13647|K2C5_HUMAN	41	82	0.463	590	62378	7.8	0.0294602	1.90402	Keratin, type II cytoskeletal 5 OS=Homo sapiens GN=KRT5 PE=1 SV=3
	sp|Q86YZ3|HORN_HUMAN	38	99	0.346	2850	282389	10	0.00736315	1.2182	Hornerin OS=Homo sapiens GN=HRNR PE=1 SV=2
	sp|P81605|DCD_HUMAN	3	4	0.273	110	11284	6.5	0.00770798	0.874995	Dermcidin OS=Homo sapiens GN=DCD PE=1 SV=2
	sp|P10599|THIO_HUMAN	2	2	0.238	105	11737	4.9	0.00403752	0.729816	Thioredoxin OS=Homo sapiens GN=TXN PE=1 SV=3
	sp|P38646|GRP75_HUMAN	13	17	0.218	679	73681	6.2	0.00530704	0.651962	Stress-70 protein, mitochondrial OS=Homo sapiens GN=HSPA9 PE=1 SV=2
	sp|P01857|IGHG1_HUMAN	5	7	0.212	330	36106	8.2	0.00449632	0.629296	Ig gamma-1 chain C region OS=Homo sapiens GN=IGHG1 PE=1 SV=1
	sp|P08727|K1C19_HUMAN	13	23	0.2	400	44106	5.1	0.0121883	0.584893	Keratin, type I cytoskeletal 19 OS=Homo sapiens GN=KRT19 PE=1 SV=4
	sp|P11142|HSP7C_HUMAN	12	21	0.183	646	70898	5.5	0.00689065	0.524053	Heat shock cognate 71 kDa protein OS=Homo sapiens GN=HSPA8 PE=1 SV=1
	sp|A6NMY6|AXA2L_HUMAN	6	6	0.171	339	38659	6.9	0.00375167	0.482518	Putative annexin A2-like protein OS=Homo sapiens GN=ANXA2P2 PE=5 SV=2
	sp|P27482|CALL3_HUMAN	2	2	0.154	149	16891	4.4	0.00284523	0.425608	Calmodulin-like protein 3 OS=Homo sapiens GN=CALML3 PE=1 SV=2
	sp|P04406|G3P_HUMAN	5	5	0.149	335	36053	8.5	0.00316373	0.409289	Glyceraldehyde-3-phosphate dehydrogenase OS=Homo sapiens GN=GAPDH PE=1 SV=3
	sp|Q7Z794|K2C1B_HUMAN	8	19	0.147	578	61901	6	0.00696786	0.402814	Keratin, type II cytoskeletal 1b OS=Homo sapiens GN=KRT77 PE=2 SV=3
	sp|P02768|ALBU_HUMAN	11	19	0.146	609	69367	6.3	0.00661317	0.399587	Serum albumin OS=Homo sapiens GN=ALB PE=1 SV=2
	sp|O95678|K2C75_HUMAN	10	27	0.145	551	59560	7.7	0.0103869	0.396368	Keratin, type II cytoskeletal 75 OS=Homo sapiens GN=KRT75 PE=1 SV=2
	sp|P19012|K1C15_HUMAN	12	32	0.145	456	49212	4.8	0.0148751	0.396368	Keratin, type I cytoskeletal 15 OS=Homo sapiens GN=KRT15 PE=1 SV=3
	sp|Q6KB66|K2C80_HUMAN	6	6	0.131	452	50525	5.7	0.00281376	0.352073	Keratin, type II cytoskeletal 80 OS=Homo sapiens GN=KRT80 PE=1 SV=2
	sp|Q5XKE5|K2C79_HUMAN	9	24	0.129	535	57836	7.2	0.00950892	0.34586	Keratin, type II cytoskeletal 79 OS=Homo sapiens GN=KRT79 PE=1 SV=2
	sp|P05787|K2C8_HUMAN	11	22	0.128	483	53704	5.6	0.00965493	0.342765	Keratin, type II cytoskeletal 8 OS=Homo sapiens GN=KRT8 PE=1 SV=7
	sp|P63267|ACTH_HUMAN	4	4	0.128	376	41877	5.5	0.002255	0.342765	Actin, gamma-enteric smooth muscle OS=Homo sapiens GN=ACTG2 PE=1 SV=1
	sp|P07237|PDIA1_HUMAN	7	10	0.126	508	57116	4.9	0.00417263	0.336596	Protein disulfide-isomerase OS=Homo sapiens GN=P4HB PE=1 SV=3
	sp|P63261|ACTG_HUMAN	4	4	0.12	375	41793	5.5	0.00226101	0.318257	Actin, cytoplasmic 2 OS=Homo sapiens GN=ACTG1 PE=1 SV=1
	sp|P38606|VATA_HUMAN	7	12	0.117	617	68304	5.5	0.00412259	0.309182	V-type proton ATPase catalytic subunit A OS=Homo sapiens GN=ATP6V1A PE=1 SV=2
	gi|30089956|ref|NP_005547.2|	7	11	0.113	469	51419	5.5	0.00497157	0.297179	keratin 7; keratin, simple epithelial type I, K7; keratin, type II cytoskeletal 7; cytokeratin 7; sarcolectin; keratin, 55K type II cytoskeletal; type II mesothelial keratin K7 [Homo sapiens]
	sp|P13646|K1C13_HUMAN	8	28	0.107	458	49588	5	0.0129588	0.279381	Keratin, type I cytoskeletal 13 OS=Homo sapiens GN=KRT13 PE=1 SV=4
	sp|P0DMV9|HS71B_HUMAN	7	11	0.106	641	70052	5.6	0.00363754	0.276439	Heat shock 70 kDa protein 1B OS=Homo sapiens GN=HSPA1B PE=1 SV=1
	sp|P12035|K2C3_HUMAN	8	20	0.097	628	64417	6.5	0.00675062	0.250259	Keratin, type II cytoskeletal 3 OS=Homo sapiens GN=KRT3 PE=1 SV=3
	sp|Q96FN4|CPNE2_HUMAN	4	5	0.097	548	61190	6.1	0.00193403	0.250259	Copine-2 OS=Homo sapiens GN=CPNE2 PE=1 SV=3
	sp|P0CG06|LAC3_HUMAN	1	2	0.094	106	11237	7.2	0.00399943	0.241652	Ig lambda-3 chain C regions OS=Homo sapiens GN=IGLC3 PE=1 SV=1
	sp|P16278|BGAL_HUMAN	6	6	0.086	677	76075	6.6	0.00187861	0.21899	Beta-galactosidase OS=Homo sapiens GN=GLB1 PE=1 SV=2
	sp|P54652|HSP72_HUMAN	5	8	0.086	639	70021	5.7	0.00265377	0.21899	Heat shock-related 70 kDa protein 2 OS=Homo sapiens GN=HSPA2 PE=1 SV=1
	sp|P01859|IGHG2_HUMAN	2	3	0.086	326	35901	7.6	0.00195064	0.21899	Ig gamma-2 chain C region OS=Homo sapiens GN=IGHG2 PE=1 SV=2
	sp|Q02413|DSG1_HUMAN	7	9	0.081	1049	113748	5	0.00181861	0.205036	Desmoglein-1 OS=Homo sapiens GN=DSG1 PE=1 SV=2
	sp|P47929|LEG7_HUMAN	1	1	0.081	136	15075	7.6	0.0015586	0.205036	Galectin-7 OS=Homo sapiens GN=LGALS7 PE=1 SV=2
	sp|O76013|KRT36_HUMAN	4	7	0.079	467	52247	4.9	0.00317727	0.199499	Keratin, type I cuticular Ha6 OS=Homo sapiens GN=KRT36 PE=2 SV=1
	sp|P17066|HSP76_HUMAN	5	6	0.078	643	71028	6.1	0.00197794	0.196741	Heat shock 70 kDa protein 6 OS=Homo sapiens GN=HSPA6 PE=1 SV=2
	sp|P29508|SPB3_HUMAN	3	4	0.074	390	44565	6.8	0.00217405	0.185769	Serpin B3 OS=Homo sapiens GN=SERPINB3 PE=1 SV=2
	sp|Q9NWV4|CA123_HUMAN	1	2	0.069	160	18048	5	0.00264962	0.172195	UPF0587 protein C1orf123 OS=Homo sapiens GN=C1orf123 PE=1 SV=1
	sp|P02787|TRFE_HUMAN	4	9	0.067	698	77064	7.1	0.00273313	0.16681	Serotransferrin OS=Homo sapiens GN=TF PE=1 SV=3
	sp|Q01469|FABP5_HUMAN	1	1	0.067	135	15164	7	0.00157015	0.16681	Fatty acid-binding protein, epidermal OS=Homo sapiens GN=FABP5 PE=1 SV=3
	sp|P14923|PLAK_HUMAN	4	7	0.064	745	81745	6.1	0.00199166	0.158777	Junction plakoglobin OS=Homo sapiens GN=JUP PE=1 SV=3
	sp|Q08380|LG3BP_HUMAN	3	7	0.062	585	65331	5.3	0.00253639	0.153453	Galectin-3-binding protein OS=Homo sapiens GN=LGALS3BP PE=1 SV=1
	sp|P19013|K2C4_HUMAN	4	13	0.06	534	57285	6.6	0.00516031	0.148154	Keratin, type II cytoskeletal 4 OS=Homo sapiens GN=KRT4 PE=1 SV=4
	sp|Q2M2I5|K1C24_HUMAN	5	22	0.059	525	55087	5	0.00888254	0.145513	Keratin, type I cytoskeletal 24 OS=Homo sapiens GN=KRT24 PE=1 SV=1
	sp|P31944|CASPE_HUMAN	1	1	0.054	242	27680	5.6	0.000875907	0.1324	Caspase-14 OS=Homo sapiens GN=CASP14 PE=1 SV=2
	sp|P11279|LAMP1_HUMAN	2	4	0.048	417	44882	8.7	0.00203328	0.116863	Lysosome-associated membrane glycoprotein 1 OS=Homo sapiens GN=LAMP1 PE=1 SV=3
	sp|Q13835|PKP1_HUMAN	3	4	0.044	747	82861	9.1	0.00113504	0.106624	Plakophilin-1 OS=Homo sapiens GN=PKP1 PE=1 SV=2
	sp|Q9UBL6|CPNE7_HUMAN	3	4	0.043	633	70294	6.4	0.00133946	0.104079	Copine-7 OS=Homo sapiens GN=CPNE7 PE=1 SV=1
	sp|Q9NSB2|KRT84_HUMAN	3	6	0.043	600	64842	7.6	0.0021197	0.104079	Keratin, type II cuticular Hb4 OS=Homo sapiens GN=KRT84 PE=2 SV=2
	sp|Q7RTS7|K2C74_HUMAN	3	7	0.043	529	57865	7.7	0.00280489	0.104079	Keratin, type II cytoskeletal 74 OS=Homo sapiens GN=KRT74 PE=1 SV=2
	sp|P11117|PPAL_HUMAN	2	3	0.043	423	48344	6.7	0.00150333	0.104079	Lysosomal acid phosphatase OS=Homo sapiens GN=ACP2 PE=1 SV=3
	sp|Q92878|RAD50_HUMAN	4	4	0.041	1312	153892	6.9	0.000646249	0.0990058	DNA repair protein RAD50 OS=Homo sapiens GN=RAD50 PE=1 SV=1
	sp|P02545|LMNA_HUMAN	3	4	0.041	664	74140	7	0.00127693	0.0990058	Prelamin-A/C OS=Homo sapiens GN=LMNA PE=1 SV=1
	gi|31559815|ref|NP_853517.1|	3	8	0.041	468	51869	5	0.00362341	0.0990058	keratin 25B; type I inner root sheath specific keratin 25 irs2 [Homo sapiens]
	sp|Q86YC3|NRROS_HUMAN	1	1	0.038	692	76366	6.2	0.000306314	0.0914403	Negative regulator of reactive oxygen species OS=Homo sapiens GN=NRROS PE=1 SV=1
	sp|Q96A23|CPNE4_HUMAN	2	3	0.038	557	62395	6.3	0.00114167	0.0914403	Copine-4 OS=Homo sapiens GN=CPNE4 PE=2 SV=1
	gi|4557888|ref|NP_000215.1|	2	6	0.037	430	48058	5.5	0.00295772	0.0889301	keratin 18; cytokeratin 18 [Homo sapiens]
	sp|Q8N1A0|KT222_HUMAN	2	3	0.037	295	34158	5.9	0.00215562	0.0889301	Keratin-like protein KRT222 OS=Homo sapiens GN=KRT222 PE=2 SV=1
	sp|O95243|MBD4_HUMAN	2	3	0.036	580	66051	8.8	0.00109639	0.0864257	Methyl-CpG-binding domain protein 4 OS=Homo sapiens GN=MBD4 PE=1 SV=1
	sp|Q5D862|FILA2_HUMAN	4	6	0.033	2391	248072	8.3	0.000531919	0.0789467	Filaggrin-2 OS=Homo sapiens GN=FLG2 PE=1 SV=1
	sp|Q8N1N4|K2C78_HUMAN	2	3	0.033	520	56866	6	0.0012229	0.0789467	Keratin, type II cytoskeletal 78 OS=Homo sapiens GN=KRT78 PE=2 SV=2
	sp|P15924|DESP_HUMAN	10	13	0.032	2871	331774	6.8	0.000959807	0.0764652	Desmoplakin OS=Homo sapiens GN=DSP PE=1 SV=3
	sp|Q6S8J3|POTEE_HUMAN	2	2	0.032	1075	121363	6.2	0.000394362	0.0764652	POTE ankyrin domain family member E OS=Homo sapiens GN=POTEE PE=1 SV=3
	sp|P55283|CADH4_HUMAN	2	2	0.032	916	100280	4.8	0.000462816	0.0764652	Cadherin-4 OS=Homo sapiens GN=CDH4 PE=2 SV=2
	sp|Q99456|K1C12_HUMAN	3	3	0.03	494	53511	4.8	0.00128726	0.0715193	Keratin, type I cytoskeletal 12 OS=Homo sapiens GN=KRT12 PE=1 SV=1
	sp|A8K2U0|A2ML1_HUMAN	4	6	0.028	1454	161106	5.7	0.000874703	0.0665962	Alpha-2-macroglobulin-like protein 1 OS=Homo sapiens GN=A2ML1 PE=1 SV=3
	sp|Q5T749|KPRP_HUMAN	2	2	0.026	579	64136	8.3	0.000732192	0.0616956	Keratinocyte proline-rich protein OS=Homo sapiens GN=KPRP PE=1 SV=1
	sp|P42785|PCP_HUMAN	1	2	0.024	496	55800	7.2	0.000854716	0.0568175	Lysosomal Pro-X carboxypeptidase OS=Homo sapiens GN=PRCP PE=1 SV=1
	sp|Q9BTY2|FUCO2_HUMAN	1	1	0.024	467	54067	6.2	0.000453896	0.0568175	Plasma alpha-L-fucosidase OS=Homo sapiens GN=FUCA2 PE=1 SV=2
	sp|Q9NYC9|DYH9_HUMAN	8	8	0.02	4486	511882	5.9	0.000378011	0.0471286	Dynein heavy chain 9, axonemal OS=Homo sapiens GN=DNAH9 PE=1 SV=3
	sp|Q8IV08|PLD3_HUMAN	1	2	0.02	490	54705	6.5	0.000865182	0.0471286	Phospholipase D3 OS=Homo sapiens GN=PLD3 PE=1 SV=1
	sp|Q66GS9|CP135_HUMAN	2	3	0.019	1140	133490	6.2	0.000557815	0.0447202	Centrosomal protein of 135 kDa OS=Homo sapiens GN=CEP135 PE=1 SV=2
	sp|Q6ZRS2|SRCAP_HUMAN	5	6	0.015	3230	343555	6	0.000393752	0.0351422	Helicase SRCAP OS=Homo sapiens GN=SRCAP PE=1 SV=3
	sp|O14578|CTRO_HUMAN	2	3	0.011	2027	231429	6.6	0.000313719	0.0256519	Citron Rho-interacting kinase OS=Homo sapiens GN=CIT PE=1 SV=2

## Sheet: Middle Cut
	Middle Cut
	Locus	Sequence Count	Spectrum Count	Sequence Coverage	Length	MolWt	pI	NSAF	EMPAI	Descriptive Name
	sp|P07355|ANXA2_HUMAN	44	138	0.776	339	38604	7.8	0.450557	4.97035	Annexin A2 OS=Homo sapiens GN=ANXA2 PE=1 SV=2
	sp|P35527|K1C9_HUMAN	37	62	0.612	623	62064	5.2	0.110147	3.09261	Keratin, type I cytoskeletal 9 OS=Homo sapiens GN=KRT9 PE=1 SV=3
	sp|P04264|K2C1_HUMAN	43	94	0.547	644	66039	8.1	0.161552	2.52371	Keratin, type II cytoskeletal 1 OS=Homo sapiens GN=KRT1 PE=1 SV=6
	sp|P13645|K1C10_HUMAN	15	27	0.289	584	58827	5.2	0.0511707	0.94536	Keratin, type I cytoskeletal 10 OS=Homo sapiens GN=KRT10 PE=1 SV=6
	sp|P40926|MDHM_HUMAN	6	12	0.237	338	35503	8.7	0.0392948	0.725838	Malate dehydrogenase, mitochondrial OS=Homo sapiens GN=MDH2 PE=1 SV=3
	sp|P35908|K22E_HUMAN	11	14	0.186	639	65433	8	0.0242492	0.534617	Keratin, type II cytoskeletal 2 epidermal OS=Homo sapiens GN=KRT2 PE=1 SV=2
	sp|P13647|K2C5_HUMAN	10	16	0.146	590	62378	7.8	0.030015	0.399587	Keratin, type II cytoskeletal 5 OS=Homo sapiens GN=KRT5 PE=1 SV=3
	sp|P04406|G3P_HUMAN	3	3	0.116	335	36053	8.5	0.00991167	0.306171	Glyceraldehyde-3-phosphate dehydrogenase OS=Homo sapiens GN=GAPDH PE=1 SV=3
	gi|5031839|ref|NP_005545.1|	9	11	0.108	564	60045	8	0.0215866	0.282331	keratin 6A; keratin, epidermal type II, K6A; cytokeratin 6A; 56 cytoskeletal type II keratin [Homo sapiens]
	sp|P04259|K2C6B_HUMAN	8	11	0.108	564	60067	8	0.0215866	0.282331	Keratin, type II cytoskeletal 6B OS=Homo sapiens GN=KRT6B PE=1 SV=5
	sp|Q86YZ3|HORN_HUMAN	7	20	0.106	2850	282389	10	0.00776704	0.276439	Hornerin OS=Homo sapiens GN=HRNR PE=1 SV=2
	sp|Q9NPI8|FANCF_HUMAN	2	3	0.078	374	42254	8.9	0.0088781	0.196741	Fanconi anemia group F protein OS=Homo sapiens GN=FANCF PE=1 SV=1
	sp|P02533|K1C14_HUMAN	4	4	0.076	472	51561	5.2	0.00937969	0.191242	Keratin, type I cytoskeletal 14 OS=Homo sapiens GN=KRT14 PE=1 SV=4
	sp|Q9UBR2|CATZ_HUMAN	2	4	0.073	303	33868	7.1	0.0146113	0.183042	Cathepsin Z OS=Homo sapiens GN=CTSZ PE=1 SV=1
	sp|Q92820|GGH_HUMAN	3	5	0.069	318	35964	7.1	0.0174026	0.172195	Gamma-glutamyl hydrolase OS=Homo sapiens GN=GGH PE=1 SV=2
	sp|P62241|RS8_HUMAN	1	1	0.062	208	24205	10.3	0.00532117	0.153453	40S ribosomal protein S8 OS=Homo sapiens GN=RPS8 PE=1 SV=2
	sp|O14828|SCAM3_HUMAN	1	1	0.046	347	38287	7.6	0.00318963	0.111732	Secretory carrier-associated membrane protein 3 OS=Homo sapiens GN=SCAMP3 PE=1 SV=3
	sp|O00160|MYO1F_HUMAN	3	4	0.035	1098	124844	9.1	0.00403207	0.0839269	Unconventional myosin-If OS=Homo sapiens GN=MYO1F PE=1 SV=3
	sp|P08133|ANXA6_HUMAN	1	4	0.024	673	75873	5.6	0.00657832	0.0568175	Annexin A6 OS=Homo sapiens GN=ANXA6 PE=1 SV=3
	sp|Q9HCL0|PCD18_HUMAN	1	1	0.016	1135	126149	5.2	0.000975157	0.0375284	Protocadherin-18 OS=Homo sapiens GN=PCDH18 PE=2 SV=3
	sp|Q5TAX3|TUT4_HUMAN	2	3	0.015	1644	185164	8	0.00201971	0.0351422	Terminal uridylyltransferase 4 OS=Homo sapiens GN=ZCCHC11 PE=1 SV=3

## Sheet: Lower Cut
	Lower Cut
	Locus	Sequence Count	Spectrum Count	Sequence Coverage	Length	MolWt	pI	NSAF	EMPAI	Descriptive Name
	gi|4557703|ref|NP_000414.1|	28	73	0.529	645	65865	8	0.101528	2.38065	keratin 2a [Homo sapiens]
	sp|P35908|K22E_HUMAN	29	75	0.524	639	65433	8	0.105289	2.34195	Keratin, type II cytoskeletal 2 epidermal OS=Homo sapiens GN=KRT2 PE=1 SV=2
	sp|P35527|K1C9_HUMAN	28	62	0.438	623	62064	5.2	0.0892745	1.74157	Keratin, type I cytoskeletal 9 OS=Homo sapiens GN=KRT9 PE=1 SV=3
	sp|P13645|K1C10_HUMAN	32	72	0.38	584	58827	5.2	0.110597	1.39883	Keratin, type I cytoskeletal 10 OS=Homo sapiens GN=KRT10 PE=1 SV=6
	sp|P04264|K2C1_HUMAN	29	87	0.357	644	66039	8.1	0.121187	1.2751	Keratin, type II cytoskeletal 1 OS=Homo sapiens GN=KRT1 PE=1 SV=6
	sp|P60903|S10AA_HUMAN	5	20	0.309	97	11203	7.4	0.184962	1.03704	Protein S100-A10 OS=Homo sapiens GN=S100A10 PE=1 SV=2
	sp|P61604|CH10_HUMAN	3	10	0.284	102	10932	8.9	0.0879476	0.923092	10 kDa heat shock protein, mitochondrial OS=Homo sapiens GN=HSPE1 PE=1 SV=2
	sp|P13647|K2C5_HUMAN	14	26	0.214	590	62378	7.8	0.0395317	0.636817	Keratin, type II cytoskeletal 5 OS=Homo sapiens GN=KRT5 PE=1 SV=3
	gi|5031841|ref|NP_005546.1|	10	17	0.202	564	59999	8	0.0270392	0.592209	keratin 6B; keratin, epidermal, type II, K6B; keratin, type II cytoskeletal 6B; cytokeratin 6B [Homo sapiens]
	sp|P04259|K2C6B_HUMAN	10	29	0.193	564	60067	8	0.0461257	0.559552	Keratin, type II cytoskeletal 6B OS=Homo sapiens GN=KRT6B PE=1 SV=5
	sp|P02538|K2C6A_HUMAN	9	17	0.176	564	60045	8	0.0270392	0.499685	Keratin, type II cytoskeletal 6A OS=Homo sapiens GN=KRT6A PE=1 SV=3
	sp|P02533|K1C14_HUMAN	7	12	0.163	472	51561	5.2	0.0228067	0.455459	Keratin, type I cytoskeletal 14 OS=Homo sapiens GN=KRT14 PE=1 SV=4
	sp|Q86YZ3|HORN_HUMAN	9	12	0.138	2850	282389	10	0.00377712	0.374042	Hornerin OS=Homo sapiens GN=HRNR PE=1 SV=2
	sp|P07602|SAP_HUMAN	5	11	0.069	524	58113	5.2	0.0188315	0.172195	Prosaposin OS=Homo sapiens GN=PSAP PE=1 SV=2
	sp|P49895|IOD1_HUMAN	1	2	0.056	249	28774	8.7	0.00720534	0.137627	Type I iodothyronine deiodinase OS=Homo sapiens GN=DIO1 PE=2 SV=3
	sp|P0CG42|F157B_HUMAN	1	1	0.049	384	43129	11.4	0.00233611	0.119438	Putative protein FAM157B OS=Homo sapiens GN=FAM157B PE=3 SV=1
	sp|P56693|SOX10_HUMAN	1	1	0.043	466	49911	6.7	0.00192503	0.104079	Transcription factor SOX-10 OS=Homo sapiens GN=SOX10 PE=1 SV=1
	sp|P02768|ALBU_HUMAN	1	1	0.025	609	69367	6.3	0.00147301	0.0592537	Serum albumin OS=Homo sapiens GN=ALB PE=1 SV=2
	sp|Q5D862|FILA2_HUMAN	1	2	0.005	2391	248072	8.3	0.000750368	0.0115795	Filaggrin-2 OS=Homo sapiens GN=FLG2 PE=1 SV=1
	sp|P31629|ZEP2_HUMAN	1	1	0.003	2446	269051	7	0.000366748	0.00693166	Transcription factor HIVEP2 OS=Homo sapiens GN=HIVEP2 PE=1 SV=2
