# Supplementary material for: Annexin A6 mediates calcium-dependent exosome secretion during plasma membrane repair
Source: eLife. 2023 May 19;12:e86556. doi: 10.7554/eLife.86556 (PMC10241516; doi:10.7554/eLife.86556)
Supplement: Figure 4—source data 1. [file elife-86556-fig4-data1.zip]

Archive with 11 entries (10 files):
- Source Data - Figure 4/
- Source Data - Figure 4/Figure 4B_GAPDH.tif
- __MACOSX/Source Data - Figure 4/._Figure 4B_GAPDH.tif
- Source Data - Figure 4/Figure 4A_ANXA6.tif
- __MACOSX/Source Data - Figure 4/._Figure 4A_ANXA6.tif
- Source Data - Figure 4/Figure 4 - Source Data.pdf
- __MACOSX/Source Data - Figure 4/._Figure 4 - Source Data.pdf
- Source Data - Figure 4/Figure 4B_CPNE3.tif
- __MACOSX/Source Data - Figure 4/._Figure 4B_CPNE3.tif
- Source Data - Figure 4/Figure 4A_GAPDH.tif
- __MACOSX/Source Data - Figure 4/._Figure 4A_GAPDH.tif
